# Supplementary material for: An interplay of resource availability, population size and mutation rate potentiates the evolution of metabolic signaling
Source: BMC Ecol Evol. 2021 Apr 7;21:52. doi: 10.1186/s12862-021-01782-0 (PMC8028831; doi:10.1186/s12862-021-01782-0)
Supplement: Supplementary file 2 — Additional file 2: Details of statistics used in the paper. [file 12862_2021_1782_MOESM2_ESM.xlsx]

## Sheet: Sheet1
Statistics for "An interplay of resource availability, population size and mutation rate potentiates the evolution of metabolic signaling "
Bhaskar Kumawat and Ramray Bhat
Figure #	Subfigure #	Group 1 label	Group 2 label	Test name	Sample size (Group 1)	Sample size (Group 2)	DF	Test statistic label	Test statistic value	p-value	Remarks
3	(b)	L1	L2	unpaired Wilcoxon (Mann-Whitney U test)	101	101	None	W	1626	<2.2e-16	The Wilcoxon rank-sum test (also called the Mann-Whitney U test) is a non-parameteric test to compare whether two samples derive from the same population. Being non-parametric, it does not have a degree of freedom and the sample size of the smaller sample can be considered to be the DF of the test. The null hypothesis for this test (two-sided) is that the two samples come from the same population…
3	(b)	L2	L3	unpaired Wilcoxon (Mann-Whitney U test)	101	101	None	W	5845.5	0.06015
3	(b)	L1	L3	unpaired Wilcoxon (Mann-Whitney U test)	101	101	None	W	2406.5	3.43e-11
4	(b)	H1	H2	unpaired Wilcoxon (Mann-Whitney U test)	101	101	None	W	5835	0.07327
5	-	H0	H1	unpaired Wilcoxon (Mann-Whitney U test)	100	100	None	W	1096	<2.2e-16
5	-	H1	H2	unpaired Wilcoxon (Mann-Whitney U test)	100	100	None	W	948	<2.2e-16
7	(a)	H0	H1	unpaired Wilcoxon (Mann-Whitney U test)	91	88	None	W	2397	3.565e-06
7	(a)	H1	H2	unpaired Wilcoxon (Mann-Whitney U test)	88	93	None	W	6651	3.813e-13
7	(a)	H1	H3	unpaired Wilcoxon (Mann-Whitney U test)	88	86	None	W	5697	8.571e-9
7	(b)	WT	0	unpaired Wilcoxon (Mann-Whitney U test)	49	49	None	W	1593	0.005007
7	(b)	0	5000	unpaired Wilcoxon (Mann-Whitney U test)	49	49	None	W	2065	8.304e-10
7	(c)	WT	0	unpaired Wilcoxon (Mann-Whitney U test)	25	25	None	W	378	0.2092
7	(c)	0	5000	unpaired Wilcoxon (Mann-Whitney U test)	25	25	None	W	149	0.001201
8	(A)	Non-signaling	Signaling	Welch's t-test	189	528	431.63	t	3.8969	0.0001129
8	(B)	Non-signaling	Signaling	Welch's t-test	19	81	36.716	t	-6.2095	3.372e-07
